# Supplementary material for: DR-GPT: A large language model for medical report analysis of diabetic retinopathy patients
Source: PLoS One. 2024 Oct 11;19(10):e0297706. doi: 10.1371/journal.pone.0297706 (PMC11469499; doi:10.1371/journal.pone.0297706)
Supplement: S1 Table — A patient is counted for a label if the label is mentioned in any of the reports of the patient, and a report is counted for a label if the label is mentioned for either of the eyes. Development set denotes training and validation data. (XLSX) [file pone.0297706.s001.xlsx]

## Sheet: Sheet1
ETDRS	Development Set			Test Set
	Patients	Reports	Eyes	Patients	Reports	Eyes
10	14124	15563	29994	3506	3885	7507
20	1658	1934	2558	411	477	644
35	823	1093	1499	206	265	371
43	303	475	706	69	118	180
47	78	104	158	21	29	39
53	53	57	83	11	14	20
57	4	4	5	1	1	2
61	12	13	13	2	2	3
65	6	6	7	2	2	2
71	1	1	1	0	0	0
80	0	0	0	0	0	0
